# Supplementary material for: Sanadset 650K: Data on Hadith narrators
Source: Data Brief. 2022 Aug 17;44:108540. doi: 10.1016/j.dib.2022.108540 (PMC9440281; doi:10.1016/j.dib.2022.108540)
Supplement: Supplementary file 1 [file mmc1.xlsx]

## Sheet: Feuil1
Hadith	Book	Num_hadith	Matn	Sanad	Sanad_Length
حَدَّثَنَا <SANAD> <NAR> الْحُمَيْدِيُّ عَبْدُ اللَّهِ بْنُ الزُّبَيْرِ </NAR> ، قَالَ : حَدَّثَنَا <NAR> سُفْيَانُ </NAR> ، قَالَ : حَدَّثَنَا <NAR> يَحْيَى بْنُ سَعِيدٍ الْأَنْصَارِيُّ </NAR> ، قَالَ : أَخْبَرَنِي <NAR> مُحَمَّدُ بْنُ إِبْرَاهِيمَ التَّيْمِيُّ </NAR> ، أَنَّهُ سَمِعَ <NAR> عَلْقَمَةَ بْنَ وَقَّاصٍ اللَّيْثِيَّ </NAR> ، يَقُولُ : سَمِعْتُ <NAR> عُمَرَ بْنَ الْخَطَّابِ </NAR> </S…	صحيح البخاري	1	رَضِيَ اللَّهُ عَنْهُ عَلَى الْمِنْبَرِ ، قَالَ : سَمِعْتُ رَسُولَ اللَّهِ صَلَّى اللَّهُ عَلَيْهِ وَسَلَّمَ ، يَقُولُ : " إِنَّمَا الْأَعْمَالُ بِالنِّيَّاتِ ، وَإِنَّمَا لِكُلِّ امْرِئٍ مَا نَوَى ، فَمَنْ كَانَتْ هِجْرَتُهُ إِلَى دُنْيَا يُصِيبُهَا أَوْ إِلَى امْرَأَةٍ يَنْكِحُهَا ، فَهِجْرَتُهُ إِلَى مَا هَاجَرَ إِلَيْهِ " .	['الْحُمَيْدِيُّ عَبْدُ اللَّهِ بْنُ الزُّبَيْرِ', 'سُفْيَانُ', 'يَحْيَى بْنُ سَعِيدٍ الْأَنْصَارِيُّ', 'مُحَمَّدُ بْنُ إِبْرَاهِيمَ التَّيْمِيُّ', 'عَلْقَمَةَ بْنَ وَقَّاصٍ اللَّيْثِيَّ', 'عُمَرَ بْنَ الْخَطَّابِ']	6
حَدَّثَنَا <SANAD> <NAR> مُسْلِمٌ </NAR> ، حَدَّثَنَا <NAR> شُعْبَةُ </NAR> ، عَنْ <NAR> عَبْدِ الْمَلِكِ </NAR> ، عَنْ <NAR> عَمْرِو بْنِ حُرَيْثٍ </NAR> ، عَنْ <NAR> سَعِيدِ بْنِ زَيْدٍ </NAR> </SANAD> <MATN> ، عَنِ النَّبِيِّ صَلَّى اللَّهُ عَلَيْهِ وَسَلَّمَ قَالَ : " الْكَمْأَةُ مِنَ الْمَنِّ ، وَمَاؤُهَا شِفَاءُ الْعَيْنِ " . </MATN>	صحيح البخاري	4298	، عَنِ النَّبِيِّ صَلَّى اللَّهُ عَلَيْهِ وَسَلَّمَ قَالَ : " الْكَمْأَةُ مِنَ الْمَنِّ ، وَمَاؤُهَا شِفَاءُ الْعَيْنِ " .	['مُسْلِمٌ', 'شُعْبَةُ', 'عَبْدِ الْمَلِكِ', 'عَمْرِو بْنِ حُرَيْثٍ', 'سَعِيدِ بْنِ زَيْدٍ']	5
حَدَّثَنِي <SANAD> <NAR> عَبْدُ اللَّهِ بْنُ مُحَمَّدٍ </NAR> ، حَدَّثَنَا <NAR> عَبْدُ الْمَلِكِ بْنُ عَمْرٍو </NAR> ، حَدَّثَنَا <NAR> زُهَيْرُ بْنُ مُحَمَّدٍ </NAR> ، عَنْ <NAR> مُحَمَّدِ بْنِ عَمْرِو بْنِ حَلْحَلَةَ </NAR> ، عَنْ <NAR> عَطَاءِ بْنِ يَسَارٍ </NAR> ، عَنْ <NAR> أَبِي سَعِيدٍ الْخُدْرِيِّ </NAR> ، وَعَنْ <NAR> أَبِي هُرَيْرَةَ </NAR> </SANAD> <MATN> ، عَنِ النَّبِيِّ صَلَّى اللّ…	صحيح البخاري	5237	، عَنِ النَّبِيِّ صَلَّى اللَّهُ عَلَيْهِ وَسَلَّمَ ، قَالَ : " مَا يُصِيبُ الْمُسْلِمَ مِنْ نَصَبٍ ، وَلَا وَصَبٍ ، وَلَا هَمٍّ ، وَلَا حُزْنٍ ، وَلَا أَذًى ، وَلَا غَمٍّ ، حَتَّى الشَّوْكَةِ يُشَاكُهَا ، إِلَّا كَفَّرَ اللَّهُ بِهَا مِنْ خَطَايَاهُ " .	['عَبْدُ اللَّهِ بْنُ مُحَمَّدٍ', 'عَبْدُ الْمَلِكِ بْنُ عَمْرٍو', 'زُهَيْرُ بْنُ مُحَمَّدٍ', 'مُحَمَّدِ بْنِ عَمْرِو بْنِ حَلْحَلَةَ', 'عَطَاءِ بْنِ يَسَارٍ', 'أَبِي سَعِيدٍ الْخُدْرِيِّ', 'أَبِي هُرَيْرَةَ']	7
حَدَّثَنَا <SANAD> <NAR> مُحَمَّدُ بْنُ بَشَّارٍ </NAR> ، حَدَّثَنَا <NAR> مُحَمَّدُ بْنُ جَعْفَرٍ </NAR> ، حَدَّثَنَا <NAR> شُعْبَةُ </NAR> ، عَنْ <NAR> يَحْيَى بْنِ يَزِيدَ الْهُنَائِيِّ </NAR> ، قَالَ : سَأَلْتُ أَنَسَ بْنَ مَالِكٍ عَنْ قَصْرِ الصَّلَاةِ ، فَقَالَ <NAR> أَنَسٌ </NAR> </SANAD> <MATN> : " كَانَ رَسُولُ اللَّهِ صَلَّى اللَّهُ عَلَيْهِ وَسَلَّمَ إِذَا خَرَجَ مَسِيرَةَ ثَلَاثَةِ أَ…	سنن أبي داود	1017	: " كَانَ رَسُولُ اللَّهِ صَلَّى اللَّهُ عَلَيْهِ وَسَلَّمَ إِذَا خَرَجَ مَسِيرَةَ ثَلَاثَةِ أَمْيَالٍ أَوْ ثَلَاثَةِ فَرَاسِخَ ، شُعْبَةُ شَكَّ ، يُصَلِّي رَكْعَتَيْنِ " .	['مُحَمَّدُ بْنُ بَشَّارٍ', 'مُحَمَّدُ بْنُ جَعْفَرٍ', 'شُعْبَةُ', 'يَحْيَى بْنِ يَزِيدَ الْهُنَائِيِّ', 'أَنَسٌ']	5
حَدَّثَنَا <SANAD> <NAR> عُمَرُ بْنُ الْحَسَنِ بْنِ إِبْرَاهِيمَ </NAR> ، حَدَّثَنَا <NAR> مُحَمَّدُ بْنُ أَبِي الْوَزِيرِ أَبُو الْمُطَرِّفِ </NAR> ، حَدَّثَنَا <NAR> مُحَمَّدُ بْنُ مُوسَى </NAR> ، عَنْ <NAR> سَعِيدٍ الْمَقْبُرِيِّ </NAR> ، عَنْ <NAR> أَبِي هُرَيْرَةَ </NAR> </SANAD> <MATN> ، عَنِ النَّبِيِّ صَلَّى اللَّهُ عَلَيْهِ وَسَلَّمَ ، قَالَ : " نِعْمَ سَحُورُ الْمُؤْمِنِ التَّمْرُ " . <…	سنن أبي داود	2001	، عَنِ النَّبِيِّ صَلَّى اللَّهُ عَلَيْهِ وَسَلَّمَ ، قَالَ : " نِعْمَ سَحُورُ الْمُؤْمِنِ التَّمْرُ " .	['عُمَرُ بْنُ الْحَسَنِ بْنِ إِبْرَاهِيمَ', 'مُحَمَّدُ بْنُ أَبِي الْوَزِيرِ أَبُو الْمُطَرِّفِ', 'مُحَمَّدُ بْنُ مُوسَى', 'سَعِيدٍ الْمَقْبُرِيِّ', 'أَبِي هُرَيْرَةَ']	5
حَدَّثَنَا <SANAD> <NAR> أَبُو بَكْرِ بْنُ أَبِي شَيْبَةَ </NAR> ، <NAR> وَعَلِيُّ بْنُ مُحَمَّدٍ </NAR> ، قَالَا : حَدَّثَنَا <NAR> وَكِيعٌ </NAR> ، عَنْ <NAR> شُعْبَةَ </NAR> ، عَنْ <NAR> النُّعْمَانِ بْنِ سَالِمٍ </NAR> ، عَنْ <NAR> عَمْرِو بْنِ أَوْسٍ </NAR> ، عَنْ <NAR> أَبِي رَزِينٍ الْعُقَيْلِيِّ </NAR> </SANAD> <MATN> ، أَنَّهُ أَتَى النَّبِيَّ صَلَّى اللَّهُ عَلَيْهِ وَسَلَّمَ ، فَقَالَ …	سنن ابن ماجه	2901	، أَنَّهُ أَتَى النَّبِيَّ صَلَّى اللَّهُ عَلَيْهِ وَسَلَّمَ ، فَقَالَ : يَا رَسُولَ اللَّهِ ، إِنَّ أَبِي شَيْخٌ كَبِيرٌ لَا يَسْتَطِيعُ الْحَجَّ وَلَا الْعُمْرَةَ وَلَا الظَّعْنَ ، قَالَ : " حُجَّ عَنْ أَبِيكَ وَاعْتَمِرْ " .	['أَبُو بَكْرِ بْنُ أَبِي شَيْبَةَ', 'وَعَلِيُّ بْنُ مُحَمَّدٍ', 'وَكِيعٌ', 'شُعْبَةَ', 'النُّعْمَانِ بْنِ سَالِمٍ', 'عَمْرِو بْنِ أَوْسٍ', 'أَبِي رَزِينٍ الْعُقَيْلِيِّ']	7
حَدَّثَنَا <SANAD> <NAR> أَبُو يُوسُفَ الصَّيْدَلَانِيُّ مُحَمَّدُ بْنُ أَحْمَدَ الرَّقِّيُّ </NAR> ، حَدَّثَنَا <NAR> مُحَمَّدُ بْنُ سَلَمَةَ </NAR> ، عَنْ <NAR> مُحَمَّدِ بْنِ إِسْحَاق </NAR> ، عَنْ <NAR> الزُّهْرِيِّ </NAR> ، عَنْ <NAR> عُبَيْدِ اللَّهِ بْنِ عَبْدِ اللَّهِ بْنِ عُتْبَةَ </NAR> ، عَنْ <NAR> ابْنِ عَبَّاسٍ </NAR> </SANAD> <MATN> ، أَنَّ ّرَسُولَ اللَّهِ صَلَّى اللَّهُ عَلَيْهِ و…	سنن ابن ماجه	1066	، أَنَّ ّرَسُولَ اللَّهِ صَلَّى اللَّهُ عَلَيْهِ وَسَلَّمَ : " أَقَامَ بِمَكَّةَ عَامَ الْفَتْحِ خَمْسَ عَشْرَةَ لَيْلَةً يَقْصُرُ الصَّلَاةَ " .	['أَبُو يُوسُفَ الصَّيْدَلَانِيُّ مُحَمَّدُ بْنُ أَحْمَدَ الرَّقِّيُّ', 'مُحَمَّدُ بْنُ سَلَمَةَ', 'مُحَمَّدِ بْنِ إِسْحَاق', 'الزُّهْرِيِّ', 'عُبَيْدِ اللَّهِ بْنِ عَبْدِ اللَّهِ بْنِ عُتْبَةَ', 'ابْنِ عَبَّاسٍ']	6
وحَدَّثَنَا <SANAD> <NAR> يَحْيَى بْنُ يَحْيَى </NAR> ، أَخْبَرَنَا <NAR> سُفْيَانُ بْنُ عُيَيْنَةَ </NAR> ، عَنْ <NAR> أَبِي يَعْفُورٍ<IDF> وَاسْمُهُ </IDF>وَاقِدٌ <IDF> وَلَقَبُهُ</IDF> وَقْدَانُ </NAR> . ح ، وحَدَّثَنَا <NAR> أَبُو بَكْرِ بْنُ أَبِي شَيْبَةَ </NAR> ، <NAR> وَأَبُو كُرَيْبٍ </NAR> ، قَالَا : حَدَّثَنَا <NAR> أَبُو مُعَاوِيَةَ </NAR> ، عَنِ <NAR> الأَعْمَشِ كِلَاهُمَا </NAR> ، ع…	صحيح مسلم	1236	، قَالَتْ : " مِنْ كُلِّ اللَّيْلِ قَدْ أَوْتَرَ رَسُولُ اللَّهِ صَلَّى اللَّهُ عَلَيْهِ وَسَلَّمَ ، فَانْتَهَى وِتْرُهُ إِلَى السَّحَرِ " .	['يَحْيَى بْنُ يَحْيَى', 'سُفْيَانُ بْنُ عُيَيْنَةَ', 'أَبِي يَعْفُورٍ<IDF> وَاسْمُهُ </IDF>وَاقِدٌ <IDF> وَلَقَبُهُ</IDF> وَقْدَانُ', 'أَبُو بَكْرِ بْنُ أَبِي شَيْبَةَ', 'وَأَبُو كُرَيْبٍ', 'أَبُو مُعَاوِيَةَ', 'الأَعْمَشِ كِلَاهُمَا', 'مُسْلِمٍ', 'مَسْرُوقٍ', 'عَائِشَةَ']	10
حَدَّثَنَا <SANAD> <NAR> عَبْدُ اللَّهِ بْنُ مَسْلَمَةَ بْنِ قَعْنَبٍ الْقَعْنَبِيُّ </NAR> ، حَدَّثَنَا <NAR> عَبْدُ الْعَزِيزِ <IDF> يَعْنِي</IDF> ابْنَ مُحَمَّدٍ </NAR> ، عَنْ <NAR> مُحَمَّدٍ <IDF> يَعْنِي</IDF> ابْنَ عَمْرٍو </NAR> ، عَنْ <NAR> أَبِي سَلَمَةَ </NAR> ، عَنِ <NAR> الْمُغِيرَةِ بْنِ شُعْبَةَ </NAR> </SANAD> <MATN> ، " أَنّ النَّبِيَّ صَلَّى اللَّهُ عَلَيْهِ وَسَلَّمَ كَانَ إِذَا…	سنن أبي داود	1	، " أَنّ النَّبِيَّ صَلَّى اللَّهُ عَلَيْهِ وَسَلَّمَ كَانَ إِذَا ذَهَبَ الْمَذْهَبَ أَبْعَدَ " .	['عَبْدُ اللَّهِ بْنُ مَسْلَمَةَ بْنِ قَعْنَبٍ الْقَعْنَبِيُّ', 'عَبْدُ الْعَزِيزِ <IDF> يَعْنِي</IDF> ابْنَ مُحَمَّدٍ', 'مُحَمَّدٍ <IDF> يَعْنِي</IDF> ابْنَ عَمْرٍو', 'أَبِي سَلَمَةَ', 'الْمُغِيرَةِ بْنِ شُعْبَةَ']	5
حَدَّثَنَا <SANAD> <NAR> مُحَمَّدُ بْنُ يَحْيَى </NAR> ، حَدَّثَنَا <NAR> الْهَيْثَمُ بْنُ جَمِيلٍ </NAR> ، حَدَّثَنَا <NAR> شَرِيكٌ </NAR> ، عَنْ <NAR> عَبْدِ اللَّهِ بْنِ مُحَمَّدِ بْنِ عَقِيلٍ </NAR> ، عَنْ <NAR> الرُّبَيِّعِ بِنْتِ مُعَوِّذٍ </NAR> </SANAD> <MATN> ، قَالَتْ : " أَتَيْتُ النَّبِيَّ صَلَّى اللَّهُ عَلَيْهِ وَسَلَّمَ بِمِيضَأَةٍ ، فَقَالَ : " اسْكُبِي ، فَسَكَبْتُ فَغَسَلَ وَجْه…	سنن ابن ماجه	384	، قَالَتْ : " أَتَيْتُ النَّبِيَّ صَلَّى اللَّهُ عَلَيْهِ وَسَلَّمَ بِمِيضَأَةٍ ، فَقَالَ : " اسْكُبِي ، فَسَكَبْتُ فَغَسَلَ وَجْهَهُ ، وَذِرَاعَيْهِ ، وَأَخَذَ مَاءً جَدِيدًا فَمَسَحَ بِهِ رَأْسَهُ مُقَدَّمَهُ ، وَمُؤَخَّرَهُ ، وَغَسَلَ قَدَمَيْهِ ثَلَاثًا ثَلَاثًا " .	['مُحَمَّدُ بْنُ يَحْيَى', 'الْهَيْثَمُ بْنُ جَمِيلٍ', 'شَرِيكٌ', 'عَبْدِ اللَّهِ بْنِ مُحَمَّدِ بْنِ عَقِيلٍ', 'الرُّبَيِّعِ بِنْتِ مُعَوِّذٍ']	5
